# Supplementary material for: A New Composite Material with Environmental Implications for Sustainable Agriculture
Source: Materials (Basel). 2023 Sep 27;16(19):6440. doi: 10.3390/ma16196440 (PMC10573407; doi:10.3390/ma16196440)
Supplement: Supplementary file 1 [file materials-16-06440-s001.zip]

Archive with 1 entries (1 files):
- materials-2596113-supplementary.pdf
